# Supplementary material for: BAP1 promotes osteoclast function by metabolic reprogramming
Source: Nat Commun. 2023 Sep 22;14:5923. doi: 10.1038/s41467-023-41629-4 (PMC10516877; doi:10.1038/s41467-023-41629-4)
Supplement: Supplementary file 3 — Supplementary Data 1 [file 41467_2023_41629_MOESM3_ESM.xlsx]

## Sheet: Sheet1
Metabolite	Fold-change	Up/Down	P-Value	WT_1	WT_2	WT_3	WT_4	WT_5	KO_1	KO_2	KO_3	KO_4	KO_5
Glucose	1.26883	Up	0.381183	2338930	887555	2424360	3670972	5029947	3926876	2353846	3228110	3565337	5135838
Glucose-6-phosphate	1.8442	Up	0.00227306	1646670	1360604	1237777	1285623	1667576	3550377	2520269	2414762	2809716	1979896
Fructose-bisphosphate	1.77861	Up	0.0477091	419065	491286	479120	166936	170290	511310	582331	478149	963036	536294
DHAP	8.6507	Up	1.69085e-05	95502	137044	87139	89259	54520	690935	743280	660680	1087044	827351
2/3-PG	1.74637	Up	0.314262	59562	29552	42782	50094	149649	61716	29415	62592	238706	186734
Pyruvate	4.1756	Up	0.0869549	1983774	1124392	1693125	3467451	2134915	6155947	17656276	15700250	1691660	2237351
Lactate	1.06183	Up	0.719871	229042656	170819248	250760016	306409824	318885344	210247376	214168416	230851536	367447936	332097344
Ribose-5-phosphate	1.29776	Up	0.0460286	346732	334761	430931	379884	327588	432006	461658	353381	605587	509153
Sedoheptulose 7-phosphate	3.13331	Up	0.00359566	255436	150279	175364	137105	174133	899875	564069	508927	459090	363944
Citrate	1.02445	Up	0.686311	97108296	99449904	102348808	95858968	97285760	90192488	93174584	94414968	120808664	105491616
Aconitate	1.73749	Up	0.000174111	5941054	8068371	5555786	4623716	5483732	9344598	10197178	10359456	11445770	10209037
a-KG	2.3577	Up	0.210987	111127	4875466	4064308	6278361	254373	5421349	14199218	13863404	222043	3035565
Succinate	1.25714	Down	0.222757	7094661	5624805	7811415	6473343	7087177	4824153	3226175	3712404	8485421	6870159
Fumarate	1.01421	Up	0.866945	2535508	2348296	3025746	2190590	2195121	2329606	2730979	2315177	2874303	2219911
Malate	1.27102	Down	0.0424	63319272	51985404	64234356	51379188	68371064	48131800	54727036	49028080	54904492	44641860
Glutamate	1.18682	Up	0.0222099	177794032	186493440	193004224	191152880	187999520	181973600	222439024	219671568	257382688	229920640
Glutamine	1.06017	Down	0.454296	35144856	32976168	40204068	44349732	41293332	33441452	32720686	34737668	42210532	39848608
Aspartate	1.20474	Up	0.00456294	97492048	93686792	91230064	90452160	84276344	102057192	109681864	109717216	126066864	103209624
Alanine	1.2407	Down	0.00509411	62695548	65638068	69117176	67673072	65545380	45494288	49813372	49822396	62628752	58759088
Glycine	1.00752	Down	0.866184	5892253	5572785	6594726	5960092	5935756	5413510	5924661	5645837	6493690	6254214
Valine	2.62576	Down	0.00057296	28882504	28134116	44516428	31428012	34200616	17164600	15288474	16956482	6949152	7303428
Leucine	3.151	Down	0.00257394	45223088	45968512	87172288	91996824	91079400	17297860	17341244	17611894	30193364	32262206
Isoleucine	1.92814	Down	0.00570017	19633890	22162684	36363176	34173976	33931652	10835765	13017515	15325981	18800294	17878828
Asparagine	1.26027	Down	0.0993015	4661990	4657082	5577415	7312013	6528187	3816830	3941929	4172613	5574137	5296445
Proline	1.26813	Down	0.24389	9378367	9300308	10576959	10310212	10174620	9539634	10372241	11557332	3692099	4062275
Histidine	1.06423	Up	0.544429	6941143	6553113	8398175	10728163	9249245	8139220	8129024	8725278	9814727	9750803
Methionine	3.40519	Down	0.0289152	3456586	8453289	14979474	9174370	3809494	1615766	2677618	3099589	1972940	2343621
Lysine	1.49316	Down	0.1105	851070	833888	1367071	1739045	1659206	665692	633830	619479	1248405	1152485
Arginine	1.28342	Down	0.25301	6774979	5869601	9055653	11800438	11058906	5680280	4711649	5136654	10014681	9176147
Phenylalanine	1.92656	Down	0.0157445	33641272	27004976	49949060	60784644	58883684	20452690	18543836	19909962	30002284	30611742
Serine	1.60295	Down	0.00697482	3916467	3741186	5486480	4670645	5695314	2692982	2360945	2359928	3566946	3685986
Threonine	1.40682	Down	0.0200441	7198836	7171688	9155501	9757069	10592263	5405447	5159798	5605029	7963298	7054116
Tyrosine	1.21436	Up	0.220019	10012221	8244313	12712666	15745425	15902645	14157104	12267930	13032969	19149504	17432190
Glycerol	1.10099	Down	0.643799	1320877	1250744	1034955	2126371	1899868	1138928	1087506	971223	2032020	1702995
Glycerol 3-phosphate	1.71827	Up	0.0004216	4692234	3746052	4213191	5090899	5494117	7358765	7443239	7250843	9872651	8001103
Adenine	2.8403	Down	0.1118	780294720	1052084224	865967744	146156832	95563592	153697536	342883616	460442272	32135310	45965572
Guanine	3.01391	Down	0.00110105	245971	389958	393086	296456	195677	73927	91118	135338	79320	125006
Adenosine	3.97251	Down	0.0476152	33737712	47238264	48167132	12328127	5776783	4487294	12146661	18553914	675571	1203301
Guanosine	2.69709	Down	0.001642	74052072	103083800	109601904	85973496	64039916	26707832	51832656	51257692	12267681	19868512
Uridine	5.76489	Down	2.68483e-05	30347958	37985292	43694944	35532908	24995120	3611600	8145919	7578968	4035187	6560596
Glutathione, reduced	2.2801	Up	0.135435	28538896	90773240	56362636	108580176	21916758	79755656	259839728	226692944	31689300	100125008
Glutathione, oxidized	1.83845	Up	0.00633065	65978256	68768320	71447984	35663192	47265100	105562920	96238424	85148664	149309232	95279880
Acetyl CoA	8.43367	Up	0.0501208	20624	0	0	16216	17805	65142	46068	23084	221191	105373
UMP	1.00042	Down	0.996979	65176140	60962760	61503940	52490572	54379208	51032248	73082216	70643816	42274384	57357056
UDP	25.7672	Up	0.0299574	176996	193758	371716	342407	209877	7444774	2576898	1588628	15343659	6408269
UTP	30.8881	Up	0.118207	4610	5674	37235	64680	26233	800197	195120	184568	2692597	403424
AMP	1.87723	Up	0.000192402	215951392	165487568	164125216	180058224	219655040	330898944	425023936	374075840	289119232	355384512
ADP	45.8328	Up	0.0517841	209866	401640	1910860	1018991	412405	44561224	11870142	5439299	92141096	27200134
ATP	29.5371	Up	0.189589	67901	53499	127147	653654	303708	5933059	495668	794047	25928810	2467428
NAD+	1.23161	Up	0.023912	17476118	17270498	15957736	14676170	12537664	19797806	20267418	19263404	20961766	15674242
NADH	5.51519	Up	0.055387	0	124259	10523	0	0	21805	276685	240810	72162	131887
NADP+	1.812	Up	0.000106627	1440220	1739879	1423841	1333216	1325388	2438490	2834371	2777409	2963082	2146365
NADPH	1.83887	Up	0.000189234	46824	46388	24967	42687	43887	74340	65568	83924	81644	71038
CMP	1.09239	Up	0.247095	12267817	12306014	11647944	11663289	12247985	11482909	15288685	15256319	11600372	12060534
CDP	54.323	Up	0.0285243	7960	4337	46543	55029	25640	1520420	672332	414325	3585498	1385967
CTP	59.5217	Up	0.157922	0	0	9315	8942	0	153693	39341	27851	758248	107555
CDP-Choline	1.27316	Down	0.0441392	468448	450173	465221	294573	429462	282493	317498	373612	380261	301768
FAD	1.21336	Up	0.0824347	3928098	4668233	4517822	3305248	3070115	5233551	5027276	4694732	5001264	3690969
GMP	1.90708	Up	4.3136e-05	15285197	13055566	12801969	16571092	17440532	25239872	31770676	29092510	25511576	31710776
GDP	7.94315	Up	0.0827401	173218	48899	84704	144443	124533	927938	265370	210469	2429840	740023
GTP	49.6924	Up	0.187012	2777	0	10191	8136	0	163746	37644	22148	770642	54529
dGTP	29.5049	Up	0.189498	67901	53368	127147	653644	303712	5927584	495668	794035	25892268	2466682
TMP	1.24214	Down	0.0754542	1669230	1465949	1973875	1315901	1664007	939161	1533330	1184173	1409725	1445750
Xanthine	1.17458	Up	0.423588	2208516	1858010	2590729	3396416	1593962	2219597	1873532	2423560	3834622	3329777
Choline	1.32659	Down	0.00846496	28667676	27744944	23617814	31198422	29000516	19313466	20442002	18659082	27237220	20054712
Creatine	1.09044	Down	0.0258933	7704787456	7756094976	7813395968	7759524352	7669659136	6443084800	7048066048	6882554368	7868377600	7251349504
Phosphocreatine	1.74815	Up	0.218042	7358574	6065139	9651362	11357828	10726380	16374920	5785157	7927036	33894396	14963841
UDP-glucose / UDP-galatose	1.5871	Up	0.000328329	17058138	16662375	17165808	12972167	11275210	22010572	23735268	26062326	25366810	22069344
GlcNAc-Phosphate	1.21602	Down	0.0312435	742760	689880	885970	807088	954154	654057	670511	773768	596884	659875
S-Adenosylhomocysteine	1.04915	Down	0.779752	776156	913956	729679	455590	783212	460901	862292	566913	950603	646480
S-Adenosylmethionine	1.02593	Down	0.839446	14072823	21570504	25673442	29933264	23030702	19076762	23322578	24104652	21813068	23075074
Carnitine	1.32232	Down	0.00385642	1508484864	1557757184	1419134976	1277646464	1241493376	960906752	1076544000	924918208	1256827776	1077942144
Acetyl-Lysine	1.12791	Up	0.590737	2052060	931344	1103227	931927	1456001	1432763	1205790	1267907	2260818	1135422
N,N-Dimethylarginine	1.92601	Down	0.0263491	12027029	11402640	19183722	26027964	24018342	7236737	7932611	7333302	13550786	12056220
Acetylcarnitine	1.13078	Down	0.631708	548374400	583906816	645278272	977215488	1274105216	556069056	378824320	635019648	1053648704	939362688
Methyladenosine	1.41701	Up	0.104172	3751746	3315550	2923979	1322288	2362551	4105290	4479976	5131914	2942968	2718976
