# Supplementary material for: BAP1 promotes osteoclast function by metabolic reprogramming
Source: Nat Commun. 2023 Sep 22;14:5923. doi: 10.1038/s41467-023-41629-4 (PMC10516877; doi:10.1038/s41467-023-41629-4)
Supplement: Supplementary file 5 — Source Data [file 41467_2023_41629_MOESM5_ESM.xlsx]

## Sheet: Fig 1
Fig. 1A-C uCT Analysis
Males	BV/TV			BMD
20 week	Bap1flox	Bap1LysM		Bap1flox	Bap1LysM
	0.0302	0.1766		107.661	241.126
	0.1208	0.1549		188.669	225.013
	0.0593	0.141		132.533	210.738
	0.0655	0.164		132.971	225.538
	0.1312	0.1152		204.695	180.699
	0.0676	0.1011		129.03	168.001
	0.131	0.098		196.988	172.817
	0.0927	0.1802		161.345	234.558
	0.1063	0.1722		184.29	233.77
Females	BV/TV			BMD
20 week	Bap1flox	Bap1LysM		Bap1flox	Bap1LysM
	0.0861	0.0935		152.588	165.215
	0.1037	0.0948		160.557	170.251
	0.0925	0.1424		147.508	184.027
	0.0775	0.1113		137.524	160.907
	0.0778	0.1294		136.123	177.196
	0.0762			136.649
	0.11			164.148
	0.0955			154.864
Males	BV/TV			BMD
1 year old	Bap1flox	Bap1LysM		Bap1flox	Bap1LysM
	0.1256	0.1376		201.749	221.053
	0.1009	0.1681		176.574	248.718
	0.0671	0.0956		148.731	181.289
	0.0507	0.1399		139.924	211.623
	0.069	0.1512		148.998	226.479
		0.1373
Fig. 1D Serum CTX Analysis
Males 20 week	Bap1flox	Bap1LysM
	17.782	21.3555
	22.4654	23.1327
	18.1375	17.4882
	24.2928	21.0348
	23.9482	15.211
	28.2909	15.8809
	23.2674	20.9072
	19.8385	22.5316
	25.8452	11.3077
		12.9498
		12.8975
		11.2575
		18.9791
		17.4882
Fig. 1E Histomorphometric Analysis
Males	BV/TV			OcN/BS			OcS/BS
20 week	Bap1flox	Bap1LysM		Bap1flox	Bap1LysM		Bap1flox	Bap1LysM
	0.190549	0.288235		7.39149	5.17064		0.126451	0.067995
	0.138394	0.234767		2.61124	6.48455		0.05894	0.092964
	0.188746	0.139168		4.09073	4.33165		0.075011	0.05876
	0.062005	0.143458		6.20593	6.46934		0.107033	0.09193
	0.135952	0.21871		7.28533	5.20255		0.099941	0.074883
	0.064197	0.217374		10.3347	4.54317		0.131502	0.05887
	0.174539	0.132051		4.37997	4.81448		0.054909	0.062002
	0.143132	0.322967		3.89057	5.66756		0.14627	0.099147
	0.109807	0.239852		5.32271	7.80891		0.060328	0.110347
	0.215508	0.31864		9.47495	5.97857		0.131662	0.118118
	0.14713	0.341705		2.30776	2.96152		0.044253	0.060626
		0.301637			3.35786			0.05622
		0.278097			2.53309			0.044046

## Sheet: Fig2
Fig. 2A Densitometric analysis of differentiation markers									Fig. 2A Differentiation Marker Blots
NFATc1	Bap1flox				Bap1ΔLysM
BMM	1	1	1	1	0.389441	1.44969	1.16822	0.862025
D2	7.91541	0.399167	1.37968	11.8187	12.5429	1.07009	15.9707	3.11205
D3	1.31643	6.37441	9.33955	25.9552	21.3594	20.1218	24.8809	30.8533
D4	46.4647	38.2786	109.265	68.8005	76.5397	20.8955	86.5361	92.7754
Integrin b3	Bap1flox				Bap1ΔLysM
BMM	1	1	1	1	1.54454	3.89797	5.71385	0.510085
D2	1.26658	10.4408	0.371619	1.15345	1.87351	4.50374	0.737066	1.65722
D3	3.758	11.0407	10.7	4.18334	5.49986	9.00742	1.78615	7.90955
D4	43.9514	33.7191	41.8287	17.4869	46.2879	34.0671	25.3274	20.9993
Cathepsin K	Bap1flox				Bap1ΔLysM				NFATc1						Integrin b3						CatK						Actin
BMM	1	1	1	1	3.42881	0.67666	3.42881	5.9463
D2	1.18128	0.670111	1.18128	3.11798	4.248	0.658657	4.248	6.56159
D3	6.84305	21.1742	6.84305	7.50513	3.84585	3.79152	3.84585	19.1699
D4	24.6236	79.1642	24.6236	31.005	20.2264	32.333	20.2264	72.2964
Fig. 2B OC quantification
Trap+ OC (2-3 nuclei)	Bap1flox	Bap1ΔLysM		Trap1+ mononuclear	Bap1flox	Bap1ΔLysM
	25.6	6.3			25.6667	24
	24.3	3.6			24.3333	20.3333
	26.6	6.6			27.3333	15.6667
	12.6	6.5			18	17.5
Fig. 2C OC quantification with increasing number of plated BMMs
Trap+ OC (2-3 nuclei)	Bap1flox	Bap1ΔLysM 1X	Bap1ΔLysM 2X	Bap1ΔLysM 4X	Bap1ΔLysM 8X
	24.75	4.5	9.25	10.25	12
	23.5	7	6.5	11.25	11.5
	26.6667	8.33333	9.33333	8.66667	11.6667
Fig. 2D Actin Rings
	Bap1flox	Bap1ΔLysM
	78.8889	22.3214
	80.625	3.125
	79.7736	10.4167
Fig. 2E Pit Staining
	Bap1flox	Bap1ΔLysM
	0.480072	0.01168
	0.522486	0.023964
	0.610401	0.051832
Fig. 2F uCT Analysis
Males	BV/TV			BMD
20 week	Bap1flox	Bap1CatK		Bap1flox	Bap1CatK
	0.1087	0.214		195.938	276.332
	0.1116	0.1649		205.746	238.061
	0.1087	0.1729		206.446	243.316
	0.1517	0.1816		226.501	247.782
	0.0805	0.1489		167.826	220.108
	0.1096	0.117		210.65	201.542
		0.137			207.147
Fig. 2G Actin Rings catK
	Bap1flox	Bap1ΔCatK
	80.9	7.14
	63.9	56.5
	87.5	33.93

## Sheet: Fig3
Fig. 3A Densitometric analysis Integrin b3 blot											Fig 3A blot
		Bap1flox			Bap1ΔLysM
Vector		1	1	1	0.462882	0.2656	0.546
Integrinβ3		38.5374	46.5648	27.1546	25.8972	20	34.0346
											Integrin b3		Actin
Fig. 3B Actin Rings with Integrin b3 overexpression
	Bap1flox			Bap1ΔLysM
Vector		86.3095	74.7355	31.1905	8.33333
Integrinβ3		91.6667	85.7143	21.6667	10
Fig. 3C Densitometric analysis Suspension adhesion assay RAC											Fig 3C blot
		Bap1flox			Bap1ΔLysM
Suspension		1	1	1	2.83705	1.52101	1.9576
Adhesion		3.22757	6.40039	4.11073	4.87814	10.5084	3.03296
											RAC-GTP and Total RAC blot
Fig. 3D Densitometric analysis H2AK119ub1 blot											Fig 3D blot
		Bap1flox				Bap1ΔLysM
BMM		1	1	1		2.95281	2.79696	2.2656
D2		2.22511	1.09033	0.463		4.90676	2.63097	3.265
D3		1.23527	1.12741	1.235		3.98403	2.95811	3.2979
D4		0.795621	1.23	0.556		2.40774	3.9356	2.898
											H2AK119ub1		Actin
Fig. 3E Densitometric analysis H2AK119ub1 and Bap1 blot
Bap1 blot		Bap1flox			Bap1ΔLysM				Fig 3E blot
Vector		1	1	1	0.565	0.644	0.4413
Bap1wt		12.56	10	8	10.56	12.5655	11.565
Bap1C91A		11.25	13.54	12.569	8.2656	13.256	12.658
H2Ak119ub1 blot		Bap1flox			Bap1ΔLysM
Vector		1	1	1	2.1597	1.44106	2.16888
Bap1wt		0.5652	0.2356	0.1215	0.254037	0.445475	0.34827
Bap1C91A		0.466	0.568	1.232	2.461	2.54405	1.43193
Fig. 3F Ocgenesis 2-3 Trap+ve Cells									Bap1 blot			H2AK119ub1 blot			Actin for H2AK119ub1 blot				Actin Bap1 blot
Bap1flox	Bap1ΔLySM	Bap1ΔLySM <WT Bap1	Bap1ΔLySM <C91A Bap1
26	4.25	14.5	4.75
18.5	5.75	18	3.75
19	3.75	13	5.33333
Fig. 3G Actin Rings
Bap1flox	Bap1ΔLySM	Bap1ΔLySM <WT Bap1	Bap1ΔLySM <C91A Bap1
78.1111	17.8571	62.5	25.8929
80.942	7.7381	70	21.5909
86.6186	14.5982	51.25	6.25
Fig. 3H Pit Staining
Bap1flox Vector	Bap1ΔLysM Vector	Bap1ΔLysM<Wt Bap1	Bap1ΔLysM<C91A Bap1
0.70865	0.017852	0.497564	0.270499
0.591325	0.215997	0.585549	0.234463
0.6484	0.30987	0.7157	0.110396

## Sheet: Fig4
Fig. 4C: Gene expression down regulated genes
Gene Name	Bapflox			Bap1ΔLysM
Fabp7	0.86135	0.964372	1.17428	0.053652	0.039594	0.02581
Ehhadh	0.999619	0.787408	0.724272	0.273271	0.226559	0.224307
B4galt4	1.03957	1.07459	0.885401	0.210607	0.203631	0.202385
Fig. 4E: Gene expression upregulated genes
Gene Name		Bap1flox			Bap1ΔLysM
Slc5a1		5.33483	5.0898	4.96713	4.69525	5.01285	4.68511
Slc6a12		205.719	186.552	190.235	352.922	306.678	339.304
Slc6a4		1.14846	0.933155	0.957293	8.0217	7.13809	11.1187
Slc7a11		1.14846	1.03355	0.9552	10.5566	6.98791	9.258
Ephx1		1.565	1.0056	0.98956	3.697	2.598	1.89856
Siglec1		0.9865	1.0564	1.0546	2.2656	1.756	3.893
Ggt5		0.97974	1.2356	1.0245	4.983	6.589	5.65661
Gsta3		1.0566	0.98984	1.1155	10.6564	8.898	5.4689

## Sheet: Fig5 
Fig. 5B Slc7a11 gene expression
Slc7a11	Bap1flox			Bap1ΔLysM
BMM	1	1	1	1.77288	1.83557	1.19681
D1			0.962725			1.23094
D2	0.778403	0.86	0.954682	2.16455	3.59405	1.8274
D3	0.995638	0.87	0.930975	2.75469	2.34548	3.99455
D4	1.29947	0.9	1.28531	4.37415	4.35877	7.16854
Fig. 5C Slc7a11 gene expression with Bap1 overexpression
Bap1flox V	Bap1ΔLysM V	Bap1ΔLysM <Bap1wt	Bap1ΔLysM <Bap1C91A
1.07889	3.54172	1.89192	3.17786
0.94465	3.23835	1.48311	2.53546
0.976105	4.02256	1.57684	2.56874
Fig. 5D ChIP Assay with Bap1 pull down in osteoclast with Bap1wt or Bap1C91A overexpression
	Bap1ΔLysM Vector				Bap1ΔLysM <WT Bap1				Bap1ΔLysM < C91A Bap1
IgG	0.0190234	0.001	0.02	0.000241	0.00716524	0.01	0.05	0.000158	0.007746	0.01	0.0321	0.000127
Bap1	0.0108792	0.023	0.12	0.016299	0.0914287	0.2	0.32	0.496734	0.091569	0.36	0.24	0.485849
Fig. 5E ChiP assay with H1AK119ub1 pull down
	Bap1flox D4					Bap1ΔLysMD4
IgG	0.110147	0.136321	0.217684	0.085537	1.2611	0.039363	0.161895	0.29515	0.07703	1.92709
H2AK119ub1	0.890181	1.31595	1.35584	0.770648	0.611162	6.12657	1.22312	1.39221	6.46949	2.2343
Fig. 5F ChIP Assay with H2AK119ub1 pull down in osteoclast with Bap1wt or Bap1C91A overexpression
	Bap1ΔLysM Vector			Bap1ΔLysM <WT Bap1			Bap1ΔLysM < C91A Bap1
IgG	0.0190234	0.001	0.02	0.00716524	0.01	0.05	0.007746	0.01	0.0321
H2AK119ub1	18.3405	19.34	21.39	5.02764	7.86	8.21	20.7593	18.37	22.43
Fig. 5G GSH levels
Bap1flox Vector			Bap1ΔLysM Vector			Bap1ΔLysM <Bap1WT			Bap1ΔLysM <Bap1C91A
0.622696	0.908	0.53	1.62815	2.872	1.5786	0.985449	0.654	1.1014	1.49277	1.224	1.62
Fig. 5H ROS levels
	Bap1flox			Bap1ΔLysM
BMM	23680	18945.2	15463.8	10588.7	10127.5	8668.25
OC	25894	23234.8	33235	18040.7	18568.1	9835.88
OC + H2O2	31471.7	40234.2	38472.8	24280.7	31147	32265.6
Fig. 5I-TRAP+ve 2-3 nuclei OC
Bap1ΔLysM		Bap1ΔLysM<CrisprSLC7a11
5.6		15
6.4		10
8.7		10.8
Fig. 5J-Actin Rings
Bap1ΔLysM		Bap1ΔLysM CrSLC7a11
12.0714		29
2.5		35
7.25		33.25

## Sheet: Fig6
	Fig. 6A: MitoCoII gene
		Bap1flox				Bap1DLysM
	BMM	1	1.31214	1.14858	0.870638	1.13209	1.0362	1.36823	1.38793
	OC	2.19361	1.79467	1.97715	2.48437	0.826365	0.987279	1.42645	1.18383
	Fig. 6B-C: Gene expression mitochondrial biogenesis markers
	Cox1	Bap1flox			Bap1ΔLysM
	BMM	1	1	1	1.15165	1.39478	1.75311
	preOC	3.17368	3.79877	4.2	1.24375	1.57727	0.098841
	Cox3	Bap1flox			Bap1ΔLysM
	BMM	1	1	1	2.13458	1.58473	3.21855
	preOC	4.30856	1.46561	4.4	1.64145	1.96986	0.114393
	Cytb1	Bap1flox			Bap1ΔLysM
	BMM	1	1	1	2.15617	1.38386	3.16318
	pre OC	5.31999	4.21316	5.5	1.74317	2.50746	1.18079
	Nd4	Bap1flox			Bap1ΔLysM
	BMM	1	1	1	1.69424	1.16073	3.9891
	pre OC	4.30735	2.79773	5.2	1.23273	1.90756	1.27663
	PGC1b	Bap1flox			Bap1ΔLysM
	BMM	1	1	1	1.05993	1.36515	1.40256
	preOC	8.2447	7.09797	7.45	3.06231	4.2334	4.39822
	Fig. 6D Mito Stress Test (OCR)
		Time (minutes)		Bap1Flox (N=4)				Bap1ΔLysM (N=4)
	Basal	2.36		109.548	119.418	113.951	129.055	93.2879	58.2514	80.1908	71.2921
		9.42		101.258	115.541	107.186	120.734	86.7288	55.6591	86.7614	67.0875
		16.47		97.9064	114.09	105.784	119.132	83.8788	54.0996	86.9412	66.6794
	Oligomycin	23.6		69.1579	89.3033	83.6357	78.442	64.553	45.6111	61.8655	40.3705
		30.65		67.2144	86.1483	82.0742	79.598	60.2671	43.2319	60.368	40.9628
		37.71		66.4931	84.5735	81.8157	80.3401	57.7279	41.7917	69.9934	40.7888
	FCCP	44.84		80.5925	98.7809	156.691	153.104	69.094	48.7874	87.1995	65.3845
		51.9		81.0796	98.9702	148.473	136.5	67.469	48.0917	85.9636	64.9032
		58.96		79.6401	97.0427	145.43	135.784	64.6622	45.4654	86.7221	66.6611
	Antimycin/Rotenone	66.09		55.6974	62.9112	72.4972	77.5311	44.1693	32.1086	46.2067	29.156
		73.14		54.2379	60.5544	70.5299	79.0741	41.3167	29.8207	43.0956	28.6966
		80.2		52.7077	58.6712	69.7091	80.0182	39.2114	28.1516	41.8027	28.2732
	Fig. 6E: ATP Cell Titre Glo Assay
			Bap1Flox			Bap1ΔLysM
	ATP		3.09541	3.8034	2.865	2.23555	2.40399	2.787
	Fig. 6F Mito Stress Test (OCR)
		Time (minutes)		Bap1LysM Vector																								Bap1LysM -Bap1 OE
	Basal	2.34756		95.9071	74.1087	103.052	74.6208	111.963	99.3085	87.1248	65.8456	59.305	35.5959	38.6851	28.9615	83.0198	110.472	116.432	103.282	147.094	166.753	145.729	135.019	160.049	71.5938	58.3857	37.0088	50.487	102.718	101.24	118.883	147.882	199.59	206.146	203.739	221.562	153.475	143.828	119.58	92.7301	92.6916	75.5152	126.664	211.599	125.708	254.761	318.611	221.795	200.971
		9.23952		86.0569	66.9483	90.6893	65.9738	102.393	89.2617	77.3446	57.3821	51.3699	32.7025	36.1239	24.2468	73.9628	101.314	111.278	91.3339	133.976	150.028	130.97	118.347	140.309	63.6597	50.0502	30.4357	44.7933	93.1691	91.3748	105.813	134.1	179.723	184.132	183.519	202.619	141.492	131.803	109.785	83.1247	84.5381	66.4083	111.377	192.923	113.981	229.376	290.074	204.69	182.614
		16.1321		86.1511	66.4967	91.8686	66.099	101.712	89.3562	77.7381	57.8667	53.3039	31.8953	37.3539	24.7047	74.3421	98.7103	109.999	90.5463	129.691	149.268	130.411	117.056	138.758	64.5571	48.3444	32.0995	45.7284	90.7705	91.3056	105.241	132.44	176.72	179.006	179.384	200.778	142.274	131.413	110.726	82.2314	82.6261	66.6298	110.078	188.691	113.35	221.749	283.548	204.462	179.636
	Oligomycin	23.0947		43.6307	70.1319	47.375	37.2329	57.1781	50.6704	79.9729	30.3139	35.5222	22.3589	25.4781	19.2387	41.4828	54.1947	57.1696	53.7824	76.6091	77.4854	73.0095	117.998	78.4802	39.5248	26.7199	22.6772	26.3493	95.02	53.7988	58.1609	73.4133	90.2099	89.2351	92.9507	106.183	77.2759	75.726	62.8111	44.1836	85.6251	39.2385	59.3029	93.2636	64.0468	120.205	133.254	104.153	96.961
		29.9882		43.7382	68.186	47.3145	36.6118	57.109	49.6602	79.0449	29.2968	33.9675	20.1011	22.6603	18.1798	39.213	52.7904	57.474	51.5664	74.0235	77.7439	71.851	117.855	78.2728	39.7203	24.8371	20.785	25.0732	92.5578	51.6887	56.9282	71.6489	90.5767	91.2621	93.569	104.926	76.5319	75.1454	62.1655	44.0239	83.9153	38.9799	59.1206	96.2008	63.5819	119.245	138.947	105.615	97.4744
		36.876		45.4148	70.4659	48.3242	37.1647	58.7032	51.3609	80.7386	31.6741	34.2341	21.5144	22.2805	18.4828	40.0657	54.7353	58.4663	52.0664	73.807	79.314	73.7488	117.567	79.7366	40.8036	25.7643	21.0645	25.5023	94.0115	52.5594	58.0228	73.4729	92.7596	94.534	96.1708	106.594	78.3373	77.1155	63.4207	46.4525	85.0711	40.0483	60.4897	98.5112	65.519	122.618	144.07	106.153	99.6556
	FCCP	43.8367		148.129	132.232	142.615	38.1989	164.266	141.183	80.6243	98.6258	78.8593	49.9658	57.5624	43.3726	133.195	153.837	181.532	152.253	266.582	306.624	241.856	210.847	215.945	91.5365	86.9264	53.7739	63.0005	170.456	140.126	160.232	209.877	315.73	353.877	338.011	324.751	232.613	180.207	180.932	136.506	152.253	81.9702	176.393	374.871	178.007	368.109	530.298	359.16	274.121
		50.7342		139.945	132.379	135.484	38.0374	157.709	137.153	79.6054	110.572	80.1523	51.3074	60.4094	45.4261	128.551	149.913	171.266	145.576	252.16	287.847	233.142	206.967	203.553	90.1994	86.6594	49.3738	62.3226	174.222	134.586	152.003	201.023	291.407	316.658	315.344	303.43	220.165	169.409	164.869	129.054	148.063	79.7915	162.026	335.924	171.743	343.152	460.071	331.778	258.113
		57.6297		139.13	134.513	137.571	39.4739	157.82	136.35	79.6799	94.8241	78.1597	52.7834	62.1692	47.7985	127.131	151.82	170.371	144.197	246.858	280.702	230.504	211.713	206.759	93.264	87.5188	52.9117	63.9555	176.165	136.091	154.873	201.855	290.14	320.134	315.57	304.314	224.996	174.064	167.503	127.959	148.346	82.576	161.416	332.389	172.252	342.033	457.058	330.5	266.649
	Antimycin/Rotenone	64.5907		27.8208	25.3193	27.5653	23.4257	37.5478	36.4342	35.272	15.9396	23.8546	15.715	18.5467	16.2858	28.6067	35.5483	35.2772	35.5754	48.0809	49.2495	49.0746	48.0192	51.1231	29.0226	14.0827	18.0378	19.897	34.5947	37.5554	40.5506	47.5676	53.9006	57.9278	57.8471	69.5235	235.454	54.4632	43.9977	29.4526	25.8474	25.3031	37.074	56.4093	49.2107	77.4371	74.5565	63.2638	63.4762
		71.4923		29.1009	26.7902	31.8813	22.4413	40.0738	35.4228	32.8747	18.8832	22.8083	14.9465	16.6255	15.421	27.4794	36.6509	39.9254	36.9047	52.2683	53.8118	50.4883	48.3288	54.3794	29.9316	16.191	16.3797	18.4726	37.8594	37.468	41.2277	51.0304	62.5195	65.2529	66.4523	75.1126	243.618	56.3231	47.2395	30.4793	30.0748	26.6882	40.1524	66.0219	48.0711	81.3543	94.8132	75.4425	70.4387
		78.3917		30.4461	27.2093	33.185	22.2586	41.2796	36.2254	32.7293	19.704	22.6121	15.6434	16.363	14.3985	28.8271	37.3811	41.101	37.121	53.9235	55.5579	51.7181	49.2864	55.1252	29.3991	16.5875	15.1828	18.1778	37.9931	37.9678	40.9086	52.398	65.8669	68.2439	70.4586	77.8949	252.476	57.5035	47.8	32.6999	31.9745	27.027	41.4357	69.7651	48.598	85.4035	100.71	74.5464	72.3927
	Fig. 6G Seahorse PGC1b overexpression
		Time (minutes)		Bap1Flox												Bap1ΔLysM												Bap1ΔLysM<PGC1β
	Basal	1.40624		122.034	142.817	134.709	132.117	147.641	166.78	191.495	182.261	306.544	221.609	141.226	141.793	65.9191	70.989	106.172	100.561	122.372	96.836	115.104	120.5	123.888	134.821	135.578	75.2229	145.252	175.443	156.037	189.368	203.33	225.161	232.642	243.972	322.042	240.99	212.566	128.698
		7.92299		114.988	134.187	126.176	122.869	139.518	156.521	178.752	173.423	284.641	207.022	133.692	134.797	63.3899	65.8662	101.626	96.1968	116.082	92.9431	110.495	113.978	118.956	132.301	131.433	72.3206	135.336	169.876	151.158	179.49	193.435	216.008	223.796	237.467	296.194	228.567	202.486	123.014
		14.4345		113.868	132.277	122.322	120.624	135.682	153.631	175.813	173.342	277.788	202.596	130.615	134.452	63.996	65.5383	98.5991	95.4478	114.685	91.3565	108.545	113.371	119.499	129.677	128.342	73.8009	133.326	169.875	147.711	177.04	191.943	214.425	219.439	234.27	289.621	223.648	199.099	122.38
	Oligomycin	20.4502		61.6985	74.9792	76.3605	71.1982	80.6544	92.5226	96.3592	102.988	153.015	112.031	78.6953	79.4459	33.2458	33.6597	54.0447	50.5634	61.1126	51.5695	57.7418	59.6858	64.6703	69.816	83.6148	50.3218	71.7507	94.6039	87.8248	96.6617	104.126	119.016	211.958	127.096	153.289	123.354	119.826	66.4473
		27.3419		60.3058	73.7027	73.0551	68.7043	78.0407	88.4019	94.3171	99.3076	148.089	108.745	76.6872	78.1286	33.3842	33.5072	52.3784	49.2666	59.7102	50.6985	56.813	57.1216	63.7755	66.9586	78.0926	46.9016	69.1791	91.8574	85.7233	94.3346	100.749	114.414	208.715	122.306	149.245	119.438	115.754	65.4903
		34.2342		60.6097	73.5164	70.7127	67.3943	76.9005	87.0789	94.1111	98.1887	148.505	108.864	76.8202	77.7958	33.6474	32.6282	51.6317	48.7594	59.7606	50.7677	56.6223	57.1223	62.5632	66.6217	76.5795	46.4311	69.7802	90.8213	83.9149	93.0828	98.9707	112.497	208.057	121.415	146.831	118.086	113.985	65.1219
	FCCP	41.1974		212.001	241.669	210.169	216.891	233.818	262.317	333.455	314.027	507.089	392.44	200.125	206.152	71.3707	86.6256	121.43	122.688	140.569	109.963	128.637	137.637	138.503	164.594	179.843	82.6813	200.274	304.728	248.93	326.072	369.76	376.023	428.826	442.505	533.594	417.56	309.645	181.598
		48.0911		202.421	223.013	201.296	203.981	221.075	246.126	317.314	302.109	481.208	363.097	190.548	195.936	72.7551	87.05	120.747	121.453	137.32	112.567	127.063	137.566	139.843	163.282	178.316	84.9002	191.647	285.419	237.801	297.116	348.382	353.812	407.084	402.069	484.197	387.418	287.888	174.689
		54.989		196.723	220.437	196.753	201.77	217.28	241.049	310.125	296.796	469.244	353.027	191.758	197.654	75.1278	90.0042	123.114	124.42	140.449	116.695	131.971	139.237	142.752	167.29	178.958	87.6824	192.863	283.88	237.849	293.188	343.824	354.278	403.379	393.213	477.5	386.457	286.643	175.121
	Antimycin/Rotenone	61.9496		39.1501	41.6274	49.4984	44.8994	50.3649	63.3533	58.2242	70.6001	90.5592	68.5298	56.6906	57.8167	23.3204	21.5661	36.6116	33.1692	39.2137	38.0084	39.5097	39.6933	46.3811	45.8451	62.9411	39.7684	41.994	56.3888	53.5924	59.1427	56.6936	72.6349	75.5769	70.9655	85.2431	75.1585	79.0522	46.0875
		68.8452		42.3868	51.1195	53.1747	50.126	56.921	67.2361	66.3768	72.6042	102.053	75.7699	57.9992	59.1607	25.501	22.675	37.2961	35.1948	42.625	38.9053	41.7159	41.3597	47.9267	48.5396	60.8641	38.0658	49.0821	65.6387	62.8316	67.6742	70.2213	82.2271	90.9865	85.8178	102.614	84.4774	86.6216	48.5611
		75.7432		43.3821	54.0141	54.3865	51.0138	57.4483	68.2464	69.0498	74.0118	105.412	78.9902	58.6581	60.4228	25.1124	23.103	38.7466	35.9023	43.7395	39.6379	42.6445	41.8717	48.1143	49.7189	61.7017	37.5671	50.5952	68.9402	64.9324	69.8502	75.3619	85.7002	94.7802	90.5781	108.574	88.5826	88.5873	49.303
	Fig. 6H: PGC1b overexpression
	Bap1flox	Bap1ΔLySM	Bap1ΔLySM<PGC1β
	17.8333	5.16667	4.66667
	19	6	5.4
[truncated: 26 more columns]

## Sheet: Fig 7 
Fig 7B
Glutamine				Aspartate				Glutamate
	Bap1flox	Bap1LysM			Bap1flox	Bap1LysM			Bap1flox	Bap1LysM
	35144856	33441452			97492048	102057192			177794032	181973600
	32976168	32720686			93686792	109681864			186493440	222439024
	40204068	34737668			91230064	109717216			193004224	219671568
	44349732	42210532			90452160	126066864			191152880	257382688
	41293332	39848608			84276344	103209624			187999520	229920640
Fig 7C
Gene Name		Bap1flox			Bap1ΔLysM
gclc		1.065	0.98787	1.0326	2.565	3.6597	2.565
gss		1.68	0.985	1.0893	4.56575	3.5698	3.98479
	Fig 7D
	Alanine				Arginine				Asparagine				Glycine				Histidine
	Bap1flox	Bap1LysM			Bap1flox	Bap1LysM			Bap1flox	Bap1LysM			Bap1flox	Bap1LysM			Bap1flox	Bap1LysM
	62695548	45494288			6774979	5680280			4661990	3816830			5892253	5413510			6941143	8139220
	65638068	49813372			5869601	4711649			4657082	3941929			5572785	5924661			6553113	8129024
	69117176	49822396			9055653	5136654			5577415	4172613			6594726	5645837			8398175	8725278
	67673072	62628752			11800438	10014681			7312013	5574137			5960092	6493690			10728163	9814727
	65545380	58759088			11058906	9176147			6528187	5296445			5935756	6254214			9249245	9750803
	Isoleucine				Leucine				Lysine				Phenylalanine				Proline
	Bap1flox	Bap1LysM			Bap1flox	Bap1LysM			Bap1flox	Bap1LysM			Bap1flox	Bap1LysM			Bap1flox	Bap1LysM
	19633890	10835765			45223088	17297860			851070	665692			33641272	20452690			9378367	9539634
	22162684	13017515			45968512	17341244			833888	633830			27004976	18543836			9300308	10372241
	36363176	15325981			87172288	17611894			1367071	619479			49949060	19909962			10576959	11557332
	34173976	18800294			91996824	30193364			1739045	1248405			60784644	30002284			10310212	3692099
	33931652	17878828			91079400	32262206			1659206	1152485			58883684	30611742			10174620	4062275
	Methionine				Serine				Threonine				Tyrosine				Valine
	Bap1flox	Bap1LysM			Bap1flox	Bap1LysM			Bap1flox	Bap1LysM			Bap1flox	Bap1LysM			Bap1flox	Bap1LysM
	3456586	1615766			3916467	2692982			7198836	5405447			10012221	14157104			28882504	17164600
	8453289	2677618			3741186	2360945			7171688	5159798			8244313	12267930			28134116	15288474
	14979474	3099589			5486480	2359928			9155501	5605029			12712666	13032969			44516428	16956482
	9174370	1972940			4670645	3566946			9757069	7963298			15745425	19149504			31428012	6949152
	3809494	2343621			5695314	3685986			10592263	7054116			15902645	17432190			34200616	7303428

## Sheet: Fig8
Fig 8A
Time (minutes)		Bap1flox Vehicle												Bap1flox DMKG													Bap1ΔLysM Vehicle												Bap1ΔLysM DMKG
2.34582		149.514	176.62	182.735	198.536	179.281	175.349	163.297	182.531	137.688	129.268	107.141		164.751	157.888	163.822	158.623	167.343	170.331	164.316	180.072	186.598	220.222	182.226	148.046		101.867	96.3976	180.827	130.303	132.341	115.49	131.073	141.498	136.022	129.602	123.899		104.421	111.79	126.981	131.765	155.029	148.1	137.693	130.544	125.944	142.126	153.825
9.2287		143.957	162.803	175.883	191.586	170.396	167.87	152.8	172.238	133.115	120.658	103.813		151.408	145.849	150.172	150.752	152.561	160.854	153.511	172.49	173.605	206.501	169.68	142.284		99.7679	96.1616	177.007	124.203	125.372	112.035	128.304	138.899	132.415	126.167	118.264		101.036	107.159	126.126	127.066	140.57	144.145	132.349	124.554	119.167	133.295	165.864
16.1172		141.41	157.898	173.257	180.246	181.473	165.086	148.873	167.423	130.409	116.093	103.964		148.96	143.807	146.393	148.023	143.799	157.673	152.595	169.114	168.743	201.891	164.724	139.597		98.3148	96.3158	175.184	122.069	127.753	112.928	131.116	138.207	130.678	124.312	116.35		98.8351	105.586	126.315	125.147	143.303	141.365	131.909	122.163	116.569	129.767	170.601
23.089		143.987	158.926	173.3	187.252	166.095	163.499	149.435	163.941	130.762	116.386	105.164		166.311	158.167	159.747	163.453	154.223	179.268	170.738	191.853	185.141	223.215	184.515	157.787		100.282	93.6176	179.835	123.909	138.173	114.7	129.543	136.214	131.497	125.591	118.196		106.818	114.217	139.129	140.787	161.748	161.599	149.745	133.214	130.853	146.563	176.501
29.9841		142.652	158.198	172.862	192.519	165.418	164.429	145.382	162.899	129.186	114.749	103.706		167.023	160.56	162.924	165.957	158.04	183.301	172.939	196.801	189.204	225.903	186.922	158.988		99.5606	94.1888	177.638	123.29	134.536	112.083	127.588	136.5	131.046	125.729	116.393		107.751	117.797	142.858	143.633	162.982	166.548	155.094	136.616	135.225	150.222	179.727
36.8821		139.61	154.736	171.258	188.049	161.156	162.909	143.158	164.474	127.671	112.612	102.683		168.175	160.578	163.486	167.173	143.873	186.683	173.329	197.519	189.869	223.378	186.941	158.339		97.2942	92.198	174.665	124.318	133.837	110.562	126.146	135.228	128.931	124.229	114.648		108.443	118.177	141.743	143.758	160.382	164.939	155.571	136.954	136.813	150.983	180.975
43.8426		139.613	151.575	169.314	187.478	159.767	96.1348	88.2538	99.9053	127.041	72.4759	68.0561		167.711	162.989	161.597	169.397	95.1395	186.476	96.5582	108.839	191.171	224.421	108.15	89.6365		97.1908	93.6165	115.801	123.825	131.487	72.4033	79.2622	88.4108	128.518	124.131	72.0787		68.4542	118.666	141.276	84.5796	105.889	102.16	90.3391	81.4766	78.5949	153.289	177.49
50.7386		134.761	148.07	164.627	180.947	162.725	94.1481	85.9288	97.9027	122.784	70.3763	62.6447		165.191	161.494	159.319	167.56	96.5954	183.688	95.7306	109.837	189.897	222.24	109.059	89.088		94.4756	90.4416	113.728	118.642	129.088	70.6929	77.9193	87.4057	125.259	120.329	69.8241		68.7293	120.675	140.223	84.5616	106.246	102.462	89.7641	81.23	78.6461	151.488	181.451
57.6342		131.483	145.749	162.071	178.558	161.925	94.5633	84.7314	96.7148	121.895	70.3604	64.361		163.452	161.191	158.449	169.334	87.2145	184.469	98.4631	111.424	189.735	222.699	110.442	90.7041		93.8489	90.0108	112.962	118.323	126.988	70.7138	78.2146	88.6042	125.056	119.964	70.3401		69.5285	121.481	141.81	86.055	107.494	109.64	92.6928	83.5034	80.8528	153.205	181.237
64.603		249.867	289.792	366.152	342.086	314.513	294.822	241.816	284.666	243.152	172.284	166.743		322.265	361.185	320.391	342.571	254.549	379.498	282.216	350.909	435.599	480.254	322.717	302.687		204.032	161.657	282.12	210.827	256.935	170.511	215.847	222.424	269.383	232.623	201.494		161.17	245.09	322.601	257.506	244.251	291.807	249.489	234.206	245.133	331.595	297.903
71.5103		228.981	264.173	326.817	314.408	293.586	267.377	217.211	262.6	231.301	156.098	150.957		299.865	345.559	313.432	329.036	230.008	362.904	278.019	336.9	408.763	464.497	312.087	298.176		194.495	158.457	262.887	200.797	245.515	161.488	199.472	207.143	257.154	220.54	200.612		75.8231	232.312	309.006	255.595	242.328	287.654	247.053	228.909	244.268	316.721	280.722
78.4222		218.257	254.296	311.708	298.716	275.904	261.838	207.363	251.354	228.261	153.122	144.592		287.181	333.501	302.904	316.039	233.889	350.174	278.022	332.688	392.388	448.489	307.173	293.389		192.785	157.32	262.413	199.417	244.969	157.475	194.679	203.196	253.699	216.404	202.535		57.343	227.76	299.555	265.147	250.651	291.026	252.146	235.019	249.146	312.08	276.7
85.397		65.3347	62.8815	61.3194	98.8135	88.0766	58.7989	61.3629	73.9304	67.9845	54.2882	46.0957		61.4439	57.5136	67.123	65.0137	65.7698	77.5547	71.3535	77.5573	67.0018	89.3845	69.6355	54.5862		48.2919	52.9839	85.6027	75.872	73.8466	55.1836	57.3672	69.4407	60.0566	60.8745	57.5398		49.4127	57.2833	55.0648	61.8599	87.5813	78.1801	70.8941	64.4173	61.019	64.95	99.5947
92.3073		66.6847	71.0511	74.3822	104.573	92.2781	68.9004	63.5765	78.3646	76.4808	56.2207	47.2122		66.2788	65.865	71.2964	70.8756	78.869	82.3504	72.5178	79.2892	78.6153	97.2208	73.4597	59.7031		51.1186	53.1776	89.4837	78.0667	77.7362	53.8864	61.0419	69.8358	63.2745	61.4567	55.6273		49.0074	60.6628	62.6581	67.5021	92.0528	81.6972	71.038	64.751	62.6208	70.406	79.0666
99.2219		67.1016	71.6888	77.1205	105.281	90.3994	71.3459	63.7071	79.7473	80.0692	55.8147	48.1354		67.8334	68.1796	72.011	71.4587	62.3347	83.6078	72.9045	79.6094	80.3669	99.9184	74.6761	61.6097		52.2841	53.4208	89.4289	78.5071	78.2162	54.0517	60.2734	69.0584	63.7256	60.4604	55.0362		47.0999	62.0583	64.5527	68.1669	93.015	82.9352	71.5219	65.1421	62.8242	71.5658	77.9794
Fig 8B osteoclast number DMKG
Bap1ΔLySM		Bap1ΔLySM- Gln		Bap1ΔLySM+ DMαKG
6.5		6.25		10
7.4		4.6		12.2
10.1		6		14
Fig 8C Actin Rings DMKG
Bap1ΔLySM+ Gln		Bap1ΔLySM- Gln		Bap1ΔLySM+ DMαKG
10.8333		15		40.6349
19.6429		20.9167		53.3333
12.51		9.83		32.49
Fig 8D Pit Staining DMKG
Bap1ΔLysM + Gln		Bap1ΔLysM-Gln		Bap1ΔLysM+DMαKG
0.02101		0.023663		0.0834333
0.0543		0.03305		0.094385
0.0551		0.0753		0.14425
[truncated: 1 more columns]

## Sheet: ED Fig1
Extended Data Fig. 1A Bap1 qPCR
	Bap1flox			Bap1LysM
BMM	1	1.01	1.03	0.2	0.1	0.35
D1	1.8	1.4	1.6	0.23	0.3	0.32
D2	1.8	2	1.85	0.2	0.36	0.32
Extended Data Fig.1B-D uCT Analysis
Males	Connec Density			TbSp			TbTh			TbN
20 week	Bap1flox	Bap1LysM		Bap1flox	Bap1LysM		Bap1flox	Bap1LysM		Bap1flox	Bap1LysM
	6.3958	155.983		0.3877	0.1859		0.0413	0.0487		2.6192	5.2584
	77.2004	142.981		0.2546	0.1968		0.0549	0.0501		3.9279	5.0633
	30.4307	107.141		0.3125	0.2247		0.0428	0.0523		3.2447	4.4792
	26.1974	156.243		0.3014	0.2026		0.0417	0.0489		3.3283	4.9084
	102.978	100.137		0.2186	0.2296		0.0498	0.0444		4.6549	4.3743
	39.9961	81.3957		0.2897	0.2452		0.0448	0.0447		3.4993	4.107
	83.9927	101.97		0.2487	0.2198		0.0542	0.0427		3.9863	4.5187
	42.1914	137.656		0.3164	0.2088		0.0567	0.055		3.1861	4.7872
	62.3503	135.184		0.2659	0.2083		0.0503	0.0531		3.7555	4.7788
Females	Connec Density			TbSp			TbTh			TbN
20 week	Bap1flox	Bap1LysM		Bap1flox	Bap1LysM		Bap1flox	Bap1LysM		Bap1flox	Bap1LysM
	42.1535	47.1003		0.2513	0.2901		0.0529	0.0549		3.9856	3.4971
	47.487	41.8821		0.2752	0.2776		0.0605	0.0598		3.6872	3.6712
	28.8797	62.7323		0.3195	0.2322		0.068	0.0609		3.1997	4.3491
	31.7488	94.1371		0.3225	0.2526		0.0588	0.0529		3.4935	4.0266
	28.8271	88.4559		0.2986	0.2485		0.0588	0.0562		3.1668	4.0874
	26.1913			0.338			0.0582			3.3942
	45.8397			0.2806			0.0635			3.0158
	56.5364			0.2738			0.056			3.6127
Males	Connec Density			TbSp			TbTh			TbN
1 year old	Bap1flox	Bap1LysM		Bap1flox	Bap1LysM		Bap1flox	Bap1LysM		Bap1flox	Bap1LysM
	22.0882	47.188		0.4011	0.2782		0.0739	0.0629		2.5111	3.5986
	21.9701	72.7072		0.4163	0.2346		0.0694	0.0641		2.436	4.1461
	12.0136	27.3884		0.527	0.3407		0.0632	0.0593		1.973	2.9439
	8.3728	43.4923		0.5326	0.346		0.0661	0.0671		1.8818	2.9217
	14.5779	48.8469		0.4298	0.2884		0.0605	0.0622		2.3174	3.4679
		49.4285			0.2831			0.0629			3.5466

## Sheet: ED Fig2
Extended Data Fig. 2A Double labeling
MAR	MAR		BFR	BFR
	Bap1flox	Bap1ΔLysM		Bap1flox	Bap1ΔLysM
	4.51675	4.13502		1.82892	1.30155
	4.05321	5.9051		1.47969	1.78384
	5.32267	5.09576		1.93219	1.30134
	4.45225	8.19284		0.911557	1.36665
	3.5083	5.96861		0.921215	2.02329
	4.60345	4.91186		0.749625	0.62805
	6.56956	4.26456		1.82892	1.29243
	6.98865	3.57025		1.47969	0.860857
	5.01077	4.07678		1.93219	0.658657
	4.38322	5.71419		0.911557	1.59671
	4.79946	3.11401		0.921215	0.682274
	6.29232	1.33567		0.749625	0.237937
		5.16105			1.47621
		6.45003			1.37472
Extended Data Fig.2B Cell number
Cell Number		Bap1flox BMM						Bap1flox OC						Bap1ΔLysM BMM						Bap1ΔLysM OC
	Day2	80.9421	74.0424	69.478	66.6944	93.4537	64.3699	62.2783	69.4123	69.0534	82.678	58.1412	66.555	77.5146	79.6799	74.4692	69.7813	66.0824	62.769	54.0863	56.1367	59.7477	96.7481	60.0533	63.1163
	Day3	82.7576	81.2739	85.1205	71.7578	72.5694	84.7297	67.9007	54.9263	64.2558	57.046	68.9505	61.9841	63.375	75.9272	69.316	64.2054	72.3914	58.3197	52.3409	51.8732	45.2288	58.423	55.9929	67.7787
	Day4	72.0168	88.66	78.6302	84.6932	75.0977	72.9682	79.7702	76.6137	72.9195	76.5126	76.8549	72.9485	64.867	58.9825	68.4744	85.8018	80.8285	78.7303	57.0836	65.9975	86.3886	66.0174	61.3585	56.908
Extended Data Fig. 2C Bap1 qPCR
	Bap1flox			Bap1ΔCatK
D3	0.995638	0.87	0.930975	0.37547	0.234548	0.399455
D4	1.29947	0.9	1.28531	0.237415	0.335877	0.416455
Extended Data Fig. 2D uCT Analysis
Males	Connec Density			TbSp			TbTh			TbN
20 week	Bap1flox	Bap1CatK		Bap1flox	Bap1CatK		Bap1flox	Bap1CatK		Bap1flox	Bap1CatK
	58.788	144.745		0.2666	0.2014		0.0527	0.0573		3.7363	4.8784
	96.8257	156.923		0.233	0.2139		0.044	0.0473		4.271	4.67
	53.6742	147.044		0.2489	0.2005		0.0526	0.0498		4.035	4.9136
	71.5775	173.962		0.2515	0.2178		0.0587	0.0497		3.9241	4.6125
	56.3115	171.44		0.2715	0.2083		0.0454	0.0432		3.6985	4.7793
	69.7782	84.8986		0.2305	0.2373		0.047	0.0494		4.3467	4.2142
		75.6378			0.255			0.0551			3.9257

[truncated: 4 more sheets: ED Fig 3, ED Fig 5, ED Fig 6, ED Fig 7]
